# Supplementary material for: Biohydrogen production beyond the Thauer limit by precision design of artificial microbial consortia
Source: Commun Biol. 2020 Aug 14;3:443. doi: 10.1038/s42003-020-01159-x (PMC7429504; doi:10.1038/s42003-020-01159-x)
Supplement: Supplementary file 2 — Supplementary Data 1 [file 42003_2020_1159_MOESM2_ESM.xlsx]

## Sheet: Sheet1
Supplementary Data 1. Previous consortia studies with respect to dark fermentative H2 production and their main parameters.
Genus	Species	Strain	Y(H2/S) [mol/mol]	Y(H2/S) [mol/ Cmol]	qH2 [mmol/g*h]	HER [mmol/ L* h]	Temperature (°C):	pH	Dilution rate (1/h)	Carbohydrate	Medium Class	Cultivation Condition	Reference
Enterobacter	aerogenes	IAM12348T	0.16	0.03		0.54	35	5.5	0.17	bean curd waste	complex	continuous	Noike, T. et al. Continuous hydrogen production from organic waste. Water Sci. Technol. J. Int. Assoc. Water Pollut. Res. 52, 145–151 (2005).
	cloacae	IAM12349T
	sakazakii	IAM12660T
Enterobacter	aerogenes	IAM12348T	0.52	0.09		2.23	35	5.5	0.18	bean curd waste	complex	continuous	Noike, T. et al. Continuous hydrogen production from organic waste. Water Sci. Technol. J. Int. Assoc. Water Pollut. Res. 52, 145–151 (2005).
	cloacae	IAM12349T
	sakazakii	IAM12660T
Enterobacter	aerogenes	IAM12348T	0.62	0.1		1.56	35	5.5	0.19	bean curd waste	complex	continuous	Noike, T. et al. Continuous hydrogen production from organic waste. Water Sci. Technol. J. Int. Assoc. Water Pollut. Res. 52, 145–151 (2005).
	cloacae	IAM12349T
	sakazakii	IAM12660T
Clostridium	butyricum	IFO 13949	1.7	0.28			37	5.25		starch	complex	batch	Yokoi, H. et al. Microbial hydrogen production from sweet potato starch residue. J. Biosci. Bioeng. 91, 58–63 (2001).
Enterobacter	aerogenes	HO-39
Clostridium	butyricum	IFO 13949	1.5	0.25			37	5.25		starch	complex	batch	Yokoi, H. et al. Microbial hydrogen production from sweet potato starch residue. J. Biosci. Bioeng. 91, 58–63 (2001).
Enterobacter	aerogenes	HO-39
Clostridium	butyricum	IFO 13949	2.4	0.4			37	5.25		starch	complex	batch	Yokoi, H. et al. Microbial hydrogen production from sweet potato starch residue. J. Biosci. Bioeng. 91, 58–63 (2001).
Enterobacter	aerogenes	HO-39
Clostridium	butyricum	IFO 13949	2.4	0.4			37	5.25		starch	complex	batch	Yokoi, H. et al. Microbial hydrogen production from sweet potato starch residue. J. Biosci. Bioeng. 91, 58–63 (2001).
Enterobacter	aerogenes	HO-39
Clostridium	butyricum	IFO 13949	2.3	0.38			37	5.25		starch	complex	batch	Yokoi, H. et al. Microbial hydrogen production from sweet potato starch residue. J. Biosci. Bioeng. 91, 58–63 (2001).
Enterobacter	aerogenes	HO-39
Clostridium	butyricum	IFO 13949	2.3	0.38			37	5.25		starch	complex	batch	Yokoi, H. et al. Microbial hydrogen production from sweet potato starch residue. J. Biosci. Bioeng. 91, 58–63 (2001).
Enterobacter	aerogenes	HO-39
Clostridium	butyricum	IFO 13949	2.4	0.4			37	5.25		starch	complex	batch	Yokoi, H. et al. Microbial hydrogen production from sweet potato starch residue. J. Biosci. Bioeng. 91, 58–63 (2001).
Enterobacter	aerogenes	HO-39
Clostridium	butyricum	IFO 13949	2.7	0.45			37	5.25		starch	complex	batch	Yokoi, H. et al. Microbial production of hydrogen from starch-manufacturing wastes. Biomass Bioenergy 22, 389–395 (2002).
Enterobacter	aerogenes	HO-39
Clostridium	butyricum	IFO 3847					30	7.9		glutmate, lactate	complex	closed batch	Zhu, H. Hydrogen production by four cultures with participation by anoxygenic phototrophic bacterium and anaerobic bacterium in the presence of NH4+. Int. J. Hydrog. Energy 26, 1149–1154 (2001).
Rhodobacter	sphaeroides	RV
Escherichia	coli						37	5.5		glucose	defined	closed batch	Roychowdhury, S. et al. Production of hydrogen by microbial fermentation. Int. J. Hydrog. Energy 13, 407–410 (1988).
Citrobacter	freundii	ATCC 6750
Escherichia	coli						37	5.5		filter paper	defined	closed batch	Roychowdhury, S. et al. Production of hydrogen by microbial fermentation. Int. J. Hydrog. Energy 13, 407–410 (1988).
Citrobacter	freundii	ATCC 6750
Clostridium	butyricum	IFO 13949	2.1	0.35		22.3	36	5.2	0.2	starch	complex	continuous	Yokoi, H. et al. H2 production from starch by a mixed culture of Clostridium butyricum and Enterobacter aerogenes. Biotechnol. Lett. 20, 143–147 (1998).
Enterobacter	aerogenes	HO-39
Clostridium	butyricum	IFO 13949	2.5	0.42		35.7	36	5.2	0.5	starch	complex	continuous	Yokoi, H. et al. H2 production from starch by a mixed culture of Clostridium butyricum and Enterobacter aerogenes. Biotechnol. Lett. 20, 143–147 (1998).
Enterobacter	aerogenes	HO-39
Clostridium	butyricum	IFO 13949	2.6	0.43		58	36	5.2	1	starch	complex	continuous	Yokoi, H. et al. H2 production from starch by a mixed culture of Clostridium butyricum and Enterobacter aerogenes. Biotechnol. Lett. 20, 143–147 (1998).
Enterobacter	aerogenes	HO-39
Halobacterium	halobium	S-9				2.99	30	7			complex	batch	Patel, S. Continuous hydrogen evolution by an immobilized combined system of Phormidium valderianum, Halobacterium halobium and Escherichia coli in a packed bed reactor. Int. J. Hydrog. Energy 20, 631–634 (1995).
Phormidium	valderianum	BDU 20041
Escherichia	coli	NCL-2065
Halobacterium	halobium	S-9				3.18	30				complex	batch	Patel, S. Continuous hydrogen evolution by an immobilized combined system of Phormidium valderianum, Halobacterium halobium and Escherichia coli in a packed bed reactor. Int. J. Hydrog. Energy 20, 631–634 (1995).
Phormidium	valderianum	BDU 20041
Escherichia	coli	NCL-2065
Halobacterium	halobium	S-9				4	30	7.5			complex	batch	Patel, S. Continuous hydrogen evolution by an immobilized combined system of Phormidium valderianum, Halobacterium halobium and Escherichia coli in a packed bed reactor. Int. J. Hydrog. Energy 20, 631–634 (1995).
Phormidium	valderianum	BDU 20041
Escherichia	coli	NCL-2065
Citrobacter	freundii	Cf1	2.33	0.19		35	37		0.108	sucrose	defined	continuous	Thompson, L. J. et al. Biohydrogen production by Enterobacter cloacae and Citrobacter freundii in carrier induced granules. Biotechnol. Lett. 30, 271–274 (2008).
Enterobacter	cloacae	Ecl
Citrobacter	freundii	Cf1	2.33	0.19		180	37		0.217	sucrose	defined	continuous	Thompson, L. J. et al. Biohydrogen production by Enterobacter cloacae and Citrobacter freundii in carrier induced granules. Biotechnol. Lett. 30, 271–274 (2008).
Enterobacter	cloacae	Ecl
Clostridium	butyricum	M1				0.2	40			brewery yeast waste	complex	closed batch	Jen, C. J. et al. Flow-FISH analysis and isolation of clostridial strains in an anaerobic semi-solid bio-hydrogen producing system by hydrogenase gene target. Appl. Microbiol. Biotechnol. 74, 1126–1134 (2007).
Bacillus	thermoamylovorans	I
Ruminococcus	albus	strain 7	3.76	0.63				6.75		glucose	complex	continuous	Iannotti, E. L. et al. Glucose fermentation products in Ruminococcus albus grown in continuous culture with Vibrio succinogenes: changes caused by interspecies transfer of H 2. J. Bacteriol. 114, 1231–1240 (1973).
Vibrio/Wolinella	succinogenes
Ruminococcus	albus	strain 7	3.59	0.6				6.75		glucose	complex	continuous	Iannotti, E. L. et al. Glucose fermentation products in Ruminococcus albus grown in continuous culture with Vibrio succinogenes: changes caused by interspecies transfer of H 2. J. Bacteriol. 114, 1231–1240 (1973).
Vibrio/ Wolinella	succinogenes
Ruminococcus	albus	strain 7	3.98	0.66				6.75		glucose	complex	continuous	Iannotti, E. L. et al. Glucose fermentation products in Ruminococcus albus grown in continuous culture with Vibrio succinogenes: changes caused by interspecies transfer of H 2. J. Bacteriol. 114, 1231–1240 (1973).
Vibrio/Wolinella	succinogenes
Ruminococcus	albus	strain 7	3.91	0.65				6.75		glucose	complex	continuous	Iannotti, E. L. et al. Glucose fermentation products in Ruminococcus albus grown in continuous culture with Vibrio succinogenes: changes caused by interspecies transfer of H 2. J. Bacteriol. 114, 1231–1240 (1973).
Vibrio/ Wolinella	succinogenes
Ruminococcus	albus	strain 7	3.83	0.64				6.75		glucose	complex	continuous	Iannotti, E. L. et al. Glucose fermentation products in Ruminococcus albus grown in continuous culture with Vibrio succinogenes: changes caused by interspecies transfer of H 2. J. Bacteriol. 114, 1231–1240 (1973).
Vibrio/ Wolinella	succinogenes
Ruminococcus	albus	strain 7	4.59	0.77				6.75		glucose	complex	continuous	Iannotti, E. L. et al. Glucose fermentation products in Ruminococcus albus grown in continuous culture with Vibrio succinogenes: changes caused by interspecies transfer of H 2. J. Bacteriol. 114, 1231–1240 (1973).
Vibrio/ Wolinella	succinogenes
Ruminococcus	albus	strain 7	3.89	0.65				6.75		glucose	complex	continuous	Iannotti, E. L. et al. Glucose fermentation products in Ruminococcus albus grown in continuous culture with Vibrio succinogenes: changes caused by interspecies transfer of H 2. J. Bacteriol. 114, 1231–1240 (1973).
Vibrio/ Wolinella	succinogenes
Ruminococcus	albus	strain 7	3.13	0.52				6.75		glucose	complex	continuous	Iannotti, E. L. et al. Glucose fermentation products in Ruminococcus albus grown in continuous culture with Vibrio succinogenes: changes caused by interspecies transfer of H 2. J. Bacteriol. 114, 1231–1240 (1973).
Vibrio/ Wolinella	succinogenes
Caldicellulosiruptor	saccharolyticus	DSM 8903	3.5		12.7	3.8	70	6.7	0.04	glucose, xylose	complex	continuous	Zeidan, A. A. et al. A quantitative analysis of hydrogen production efficiency of the extreme thermophile Caldicellulosiruptor owensensis OLT. Int. J. Hydrog. Energy 35, 1128–1137 (2010).
Caldicellulosiruptor	kristjanssonii	DSM 12137
Caldicellulosiruptor	saccharolyticus	DSM 8903	3.6		14.2	4.3	70	6.7	0.06	glucose, xylose	complex	continuous	Zeidan, A. A. et al. A quantitative analysis of hydrogen production efficiency of the extreme thermophile Caldicellulosiruptor owensensis OLT. Int. J. Hydrog. Energy 35, 1128–1137 (2010).
Caldicellulosiruptor	kristjanssonii	DSM 12137
Caldicellulosiruptor	saccharolyticus	DSM 8903	3.5		15.5	6.2	70	6.7	0.08	glucose, xylose	complex	continuous	Zeidan, A. A. et al. A quantitative analysis of hydrogen production efficiency of the extreme thermophile Caldicellulosiruptor owensensis OLT. Int. J. Hydrog. Energy 35, 1128–1137 (2010).
Caldicellulosiruptor	kristjanssonii	DSM 12137
Caldicellulosiruptor	saccharolyticus	DSM 8903	3.1		15	8.3	70	6.7	0.12	glucose, xylose	complex	continuous	Zeidan, A. A. et al. A quantitative analysis of hydrogen production efficiency of the extreme thermophile Caldicellulosiruptor owensensis OLT. Int. J. Hydrog. Energy 35, 1128–1137 (2010).
Caldicellulosiruptor	kristjanssonii	DSM 12137
Caldicellulosiruptor	saccharolyticus	DSM 8903	2.9		18.4	10.3	70	6.7	0.15	glucose, xylose	complex	continuous	Zeidan, A. A. et al. A quantitative analysis of hydrogen production efficiency of the extreme thermophile Caldicellulosiruptor owensensis OLT. Int. J. Hydrog. Energy 35, 1128–1137 (2010).
Caldicellulosiruptor	kristjanssonii	DSM 12137
Caldicellulosiruptor	saccharolyticus	DSM 8903	2.8		18.3	11	70	6.7	0.2	glucose, xylose	complex	continuous	Zeidan, A. A. et al. A quantitative analysis of hydrogen production efficiency of the extreme thermophile Caldicellulosiruptor owensensis OLT. Int. J. Hydrog. Energy 35, 1128–1137 (2010).
Caldicellulosiruptor	kristjanssonii	DSM 12137
Caldicellulosiruptor	saccharolyticus	DSM 8903	2.9		21	11.6	70	6.7	0.25	glucose, xylose	complex	continuous	Zeidan, A. A. et al. A quantitative analysis of hydrogen production efficiency of the extreme thermophile Caldicellulosiruptor owensensis OLT. Int. J. Hydrog. Energy 35, 1128–1137 (2010).
Caldicellulosiruptor	kristjanssonii	DSM 12137
Caldicellulosiruptor	saccharolyticus	DSM 8903	2.5		21	11.6	70	6.7	0.3	glucose, xylose	complex	continuous	Zeidan, A. A. et al. A quantitative analysis of hydrogen production efficiency of the extreme thermophile Caldicellulosiruptor owensensis OLT. Int. J. Hydrog. Energy 35, 1128–1137 (2010).
Caldicellulosiruptor	kristjanssonii	DSM 12137
Caldicellulosiruptor	saccharolyticus	DSM 8903	3.6		10.2	4.5	70	6.7	0.06	glucose, xylose	complex	continuous	Zeidan, A. A. et al. A quantitative analysis of hydrogen production efficiency of the extreme thermophile Caldicellulosiruptor owensensis OLT. Int. J. Hydrog. Energy 35, 1128–1137 (2010).
Caldicellulosiruptor	kristjanssonii	DSM 12137
Caldicellulosiruptor	saccharolyticus	DSM 8903	3.2		24.7	8.6	70	6.7	0.15	glucose, xylose	complex	continuous	Zeidan, A. A. et al. A quantitative analysis of hydrogen production efficiency of the extreme thermophile Caldicellulosiruptor owensensis OLT. Int. J. Hydrog. Energy 35, 1128–1137 (2010).
Caldicellulosiruptor	kristjanssonii	DSM 12137
Caldicellulosiruptor	saccharolyticus	DSM 8903	3.7	0.62	14.8	4.8	70	6.7	0.06	glucose	complex	continuous	Zeidan, A. A. et al. A quantitative analysis of hydrogen production efficiency of the extreme thermophile Caldicellulosiruptor owensensis OLT. Int. J. Hydrog. Energy 35, 1128–1137 (2010).
Caldicellulosiruptor	kristjanssonii	DSM 12137
Caldicellulosiruptor	saccharolyticus	DSM 8903	3.5	0.58	21.4	10.4	70	6.7	0.15	glucose	complex	continuous	Zeidan, A. A. et al. A quantitative analysis of hydrogen production efficiency of the extreme thermophile Caldicellulosiruptor owensensis OLT. Int. J. Hydrog. Energy 35, 1128–1137 (2010).
Caldicellulosiruptor	kristjanssonii	DSM 12137
Caldicellulosiruptor	saccharolyticus	DSM 8903	2.7	0.45	22.6	3	70	6.7	0.06	xylose	complex	continuous	Zeidan, A. A. et al. A quantitative analysis of hydrogen production efficiency of the extreme thermophile Caldicellulosiruptor owensensis OLT. Int. J. Hydrog. Energy 35, 1128–1137 (2010).
Caldicellulosiruptor	kristjanssonii	DSM 12137
Caldicellulosiruptor	saccharolyticus	DSM 8903	2.7	0.45	33	8.5	70	6.7	0.06	xylose	complex	continuous	Zeidan, A. A. et al. A quantitative analysis of hydrogen production efficiency of the extreme thermophile Caldicellulosiruptor owensensis OLT. Int. J. Hydrog. Energy 35, 1128–1137 (2010).
Caldicellulosiruptor	kristjanssonii	DSM 12137
Clostridium	sp.	R1	2.6	0.22			30	6		cellobiose	defined	closed batch	Ho, K.-L. et al. Biohydrogen production from cellobiose in phenol and cresol-containing medium using Clostridium sp. R1. Int. J. Hydrog. Energy 35, 10239–10244 (2010).
Clostridium	butyricum
Caldicellulosiruptor	saccharolyticus	DSM 8903	3.3		38	16	70	6.5		glucose, xylose	complex	batch	Zeidan, A. A. et al. Developing a thermophilic hydrogen-producing co-culture for efficient utilization of mixed sugars. Int. J. Hydrog. Energy 34, 4524–4528 (2009).
Caldicellulosiruptor	owensensis	DSM 13100
Caldicellulosiruptor	saccharolyticus	DSM 8903	3.8		19	17	70	6.5		glucose, xylose	complex	batch	Zeidan, A. A. et al. Developing a thermophilic hydrogen-producing co-culture for efficient utilization of mixed sugars. Int. J. Hydrog. Energy 34, 4524–4528 (2009).
Caldicellulosiruptor	kristjanssonii	DSM 12137
Clostridium	butyricum	IFO 13949					36	6.5		starch	complex	batch	Yokoi, H. et al. H2 production from starch by a mixed culture of Clostridium butyricum and Enterobacter aerogenes. Biotechnol. Lett. 20, 143–147 (1998).
Enterobacter	aerogenes	HO-39
Clostridium	butyricum	IFO 13949					36	6.5		starch	complex	batch	Yokoi, H. et al. H2 production from starch by a mixed culture of Clostridium butyricum and Enterobacter aerogenes. Biotechnol. Lett. 20, 143–147 (1998).
Enterobacter	aerogenes	HO-39
Clostridium	thermocellum	JN4	1.8	0.15			60			microcrystalline cellulose	complex	closed batch	Liu, Y. et al. Hydrogen production from cellulose by co-culture of Clostridium thermocellum JN4 and Thermoanaerobacterium thermosaccharolyticum GD17. Int. J. Hydrog. Energy 33, 2927–2933 (2008).
Thermoanaerobacterium	thermosaccharolyticum	GD17
Clostridium	thermocellum	JN4					60			corn stalk powder	complex	closed batch	Liu, Y. et al. Hydrogen production from cellulose by co-culture of Clostridium thermocellum JN4 and Thermoanaerobacterium thermosaccharolyticum GD17. Int. J. Hydrog. Energy 33, 2927–2933 (2008).
Thermoanaerobacterium	thermosaccharolyticum	GD17
Clostridium	thermocellum	JN4					60			corn cob powder	complex	closed batch	Liu, Y. et al. Hydrogen production from cellulose by co-culture of Clostridium thermocellum JN4 and Thermoanaerobacterium thermosaccharolyticum GD17. Int. J. Hydrog. Energy 33, 2927–2933 (2008).
Thermoanaerobacterium	thermosaccharolyticum	GD17
Clostridium	thermocellum	JN4					60			corn stalk powder	complex	closed batch	Liu, Y. et al. Hydrogen production from cellulose by co-culture of Clostridium thermocellum JN4 and Thermoanaerobacterium thermosaccharolyticum GD17. Int. J. Hydrog. Energy 33, 2927–2933 (2008).
Thermoanaerobacterium	thermosaccharolyticum	GD17
Clostridium	thermocellum	JN4					60			corn cob powder	complex	closed batch	Liu, Y. et al. Hydrogen production from cellulose by co-culture of Clostridium thermocellum JN4 and Thermoanaerobacterium thermosaccharolyticum GD17. Int. J. Hydrog. Energy 33, 2927–2933 (2008).
Thermoanaerobacterium	thermosaccharolyticum	GD17
Clostridium	thermocellum	DSM 1237					55	7		cellulose	complex	closed batch	Geng, A. et al. Effect of key factors on hydrogen production from cellulose in a co-culture of Clostridium thermocellum and Clostridium thermopalmarium. Bioresour. Technol. 101, 4029–4033 (2010).
Clostridium	thermopalmarium	DSM 5974
Clostridium	sp.	AK 15	0.39	0.07		0.78	60	6	0.16	glucose	complex	continuous	Koskinen, P. E. P. et al. Ethanol and hydrogen production by two thermophilic, anaerobic bacteria isolated from Icelandic geothermal areas. Biotechnol. Bioeng. 101, 679–690 (2008).
Thermoanaerobacterium	sp.	AK 17
Clostridium	sp.	AK 15	0.53	0.09		1.5	60	6	0.17	glucose	complex	continuous	Koskinen, P. E. P. et al. Ethanol and hydrogen production by two thermophilic, anaerobic bacteria isolated from Icelandic geothermal areas. Biotechnol. Bioeng. 101, 679–690 (2008).
Thermoanaerobacterium	sp.	AK 17
Clostridium	sp.	AK 15	0.55	0.09		2.18	60	6	0.18	glucose	complex	continuous	Koskinen, P. E. P. et al. Ethanol and hydrogen production by two thermophilic, anaerobic bacteria isolated from Icelandic geothermal areas. Biotechnol. Bioeng. 101, 679–690 (2008).
Thermoanaerobacterium	sp.	AK 17
Clostridium	sp.	AK 15	0.8	0.13		4.43	60	6	0.238	glucose	complex	continuous	Koskinen, P. E. P. et al. Ethanol and hydrogen production by two thermophilic, anaerobic bacteria isolated from Icelandic geothermal areas. Biotechnol. Bioeng. 101, 679–690 (2008).
Thermoanaerobacterium	sp.	AK 17
Clostridium	sp.	AK 15	0.8	0.13		6.1	60	6	0.323	glucose	complex	continuous	Koskinen, P. E. P. et al. Ethanol and hydrogen production by two thermophilic, anaerobic bacteria isolated from Icelandic geothermal areas. Biotechnol. Bioeng. 101, 679–690 (2008).
Thermoanaerobacterium	sp.	AK 17
Clostridium	sp.	AK 15	0.63	0.11		5.31	60	6	0.357	glucose	complex	continuous	Koskinen, P. E. P. et al. Ethanol and hydrogen production by two thermophilic, anaerobic bacteria isolated from Icelandic geothermal areas. Biotechnol. Bioeng. 101, 679–690 (2008).
Thermoanaerobacterium	sp.	AK 17
Clostridium	acetobutylicum	X9			55.4		37	4.8		microcrystalline cellulose	complex	batch	Wang, A. Bioaugmented hydrogen production from microcrystalline cellulose using co-culture—Clostridium acetobutylicum X9X9 and Ethanoigenens harbinense B49B49. Int. J. Hydrog. Energy 33, 912–917 (2008).
Ethanoligenens	harbinense	B49
Enterobacter	cloacae	ATCC 13047				1.84	35	7		glucose, fructose	complex	batch	Chen, P. et al. Feasibility of biohydrogen production from industrial wastes using defined microbial co-culture. Biol. Res. 48, 24 (2015).
Kluyveromyces	marxianus	15D
Clostridium	acetobutylicum	ATCC 824
Klebsiella	pneumoniae	IIT-BT 08	2.07	0.35		19.04	37	6.5		glucose	complex	batch	Mishra, P. et al. Comparative evaluation of the hydrogen production by mixed consortium, synthetic co-culture and pure culture using distillery effluent. Bioresour. Technol. 198, 593–602 (2015).
Citrobacter	freundii	IIT-BT L139
Enterobacter	aerogenes	NRRL B-407	0.002				37	6.5		glycerol, apple pomace hydrolysate	complex	closed batch	Pachapur, V. L. et al. Biohydrogen production by co-fermentation of crude glycerol and apple pomace hydrolysate using co-culture of Enterobacter aerogenes and Clostridium butyricum. Bioresour. Technol. 193, 297–306 (2015).
Clostridium	butyricum	NRRL B-41122
Klebsiella	sp.	TR17				0.021	40	8		glycerol	defined	closed batch	Chookaew, T. et al. Biohydrogen production from crude glycerol by two stage of dark and photo fermentation. Int. J. Hydrog. Energy 40, 7433–7438 (2015).
Rhodopseudomonas	palustris	TN1
Enterobacter	aerogenes	MTCC 8558					30	5.1		Calophyllum inophyllum oil cake	defined	batch	Arumugam, A. et al. Biohydrogen and polyhydroxyalkanoate co-production by Enterobacter aerogenes and Rhodobacter sphaeroides from Calophyllum inophyllum oil cake. Bioresour. Technol. 164, 170–176 (2014).
Rhodobacter	sphaeroides	MTCC 9765
Chlorella	vulgaris	ESP6 (HM070293)	0.94				37	5.5		glucose, xylose	defined	batch	Liu, C.-H. et al. Biohydrogen production by a novel integration of dark fermentation and mixotrophic microalgae cultivation. Int. J. Hydrog. Energy 38, 15807–15814 (2013).
Clostridium	butyricum	CGS5 (AY540109)
Clostridium	beijerinckii	NCIMB 8052	1.88	0.38			30	6.5		xylose	defined	closed batch	Zhang, X. et al. Interactions between Clostridium beijerinckii and Geobacter metallireducens in co-culture fermentation with anthrahydroquinone-2, 6-disulfonate (AH 2 QDS) for enhanced biohydrogen production from xylose. Biotechnol. Bioeng. 110, 164–172 (2013).
Geobacter	metallireducens	GS-15
Clostridium	sp.	LE37	1.35				37	7		S. obliquus	complex	closed batch	Ortigueira, J. et al. Third generation biohydrogen production by Clostridium butyricum and adapted mixed cultures from Scenedesmus obliquus microalga biomass. Fuel 153, 128–134 (2015).
Clostridium	butyricum	DSM 10702
Clostridium	sp.	LE37	1.67				37	7		S. obliquus	complex	closed batch	Ortigueira, J. et al. Third generation biohydrogen production by Clostridium butyricum and adapted mixed cultures from Scenedesmus obliquus microalga biomass. Fuel 153, 128–134 (2015).
Clostridium	butyricum	DSM 10702
Clostridium	sp.	LE37	2.01				37	7		S. obliquus	complex	closed batch	Ortigueira, J. et al. Third generation biohydrogen production by Clostridium butyricum and adapted mixed cultures from Scenedesmus obliquus microalga biomass. Fuel 153, 128–134 (2015).
Clostridium	butyricum	DSM 10702
Clostridium	butyricum	M1					40			brewery yeast waste	complex	closed batch	Jen, C. J. et al. Flow-FISH analysis and isolation of clostridial strains in an anaerobic semi-solid bio-hydrogen producing system by hydrogenase gene target. Appl. Microbiol. Biotechnol. 74, 1126–1134 (2007).
Bacillus	thermoamylovorans	I
Clostridium	beijerinckii	L9					40			brewery yeast waste	complex	batch	Chang, J.-J. et al. Syntrophic co-culture of aerobic Bacillus and anaerobic Clostridium for bio-fuels and bio-hydrogen production. Int. J. Hydrog. Energy 33, 5137–5146 (2008).
Bacillus	thermoamylovorans	I
Clostridium	thermocellum	ATCC 27405					55			sugarcane bagasse	complex	closed batch	Cheng, J. et al. A novel anaerobic co-culture system for bio-hydrogen production from sugarcane bagasse. Bioresour. Technol. 144, 623–631 (2013).
Thermoanaerobacterium	aotearoense	SCUT27
Clostridium	butyricum	CWBI1009	2.12	0.35			30	5.3		glucose	complex	batch	Masset, J. et al. Fermentative hydrogen production from glucose and starch using pure strains and artificial co-cultures ofClostridium spp. Biotechnol. Biofuels 5, 35 (2012).
Clostridium	pasteurianum	DSM525
Clostridium	felsineum	DSM749	1.71	0.29			30	5.3		glucose	complex	batch	Masset, J. et al. Fermentative hydrogen production from glucose and starch using pure strains and artificial co-cultures ofClostridium spp. Biotechnol. Biofuels 5, 35 (2012).
Clostridium	pasteurianum	DSM525
Clostridium	butyricum	CWBI1009	1.62	0.27			30	5.3		glucose	complex	batch	Masset, J. et al. Fermentative hydrogen production from glucose and starch using pure strains and artificial co-cultures ofClostridium spp. Biotechnol. Biofuels 5, 35 (2012).
Clostridium	felsineum	DSM749
Clostridium	butyricum	CWBI1009	2.32				30	5.3		starch	complex	batch	Masset, J. et al. Fermentative hydrogen production from glucose and starch using pure strains and artificial co-cultures ofClostridium spp. Biotechnol. Biofuels 5, 35 (2012).
Clostridium	pasteurianum	DSM525
Clostridium	felsineum	DSM749	2.08				30	5.3		starch	complex	batch	Masset, J. et al. Fermentative hydrogen production from glucose and starch using pure strains and artificial co-cultures ofClostridium spp. Biotechnol. Biofuels 5, 35 (2012).
Clostridium	pasteurianum	DSM525
Clostridium	butyricum	CWBI1009	1.6				30	5.3		starch	complex	batch	Masset, J. et al. Fermentative hydrogen production from glucose and starch using pure strains and artificial co-cultures ofClostridium spp. Biotechnol. Biofuels 5, 35 (2012).
Clostridium	felsineum	DSM749
Caldicellulosiruptor	saccharolyticus	DSM 8903	4.42	0.74		5.46	70	6.5	0.03	glucose	complex	continuous	Pawar, S. S. et al. Biofilm formation by designed co-cultures of Caldicellulosiruptor species as a means to improve hydrogen productivity. Biotechnol. Biofuels 8, 19 (2015).
Caldicellulosiruptor	owensensis	DSM 13100
Caldicellulosiruptor	saccharolyticus	DSM 8903	4.13	0.69		6.7	70	6.5	0.05	glucose	complex	continuous	Pawar, S. S. et al. Biofilm formation by designed co-cultures of Caldicellulosiruptor species as a means to improve hydrogen productivity. Biotechnol. Biofuels 8, 19 (2015).
Caldicellulosiruptor	owensensis	DSM 13100
Caldicellulosiruptor	saccharolyticus	DSM 8903	3.58	0.6		15.76	70	6.5	1	glucose	complex	continuous	Pawar, S. S. et al. Biofilm formation by designed co-cultures of Caldicellulosiruptor species as a means to improve hydrogen productivity. Biotechnol. Biofuels 8, 19 (2015).
Caldicellulosiruptor	owensensis	DSM 13100
Caldicellulosiruptor	saccharolyticus	DSM 8903	1.84	0.31			70	6.5	0.8	glucose	complex	continuous	Pawar, S. S. et al. Biofilm formation by designed co-cultures of Caldicellulosiruptor species as a means to improve hydrogen productivity. Biotechnol. Biofuels 8, 19 (2015).
Caldicellulosiruptor	owensensis	DSM 13100
Caldicellulosiruptor	saccharolyticus	DSM 8903	2.12	0.35			70	6.5	1	glucose	complex	continuous	Pawar, S. S. et al. Biofilm formation by designed co-cultures of Caldicellulosiruptor species as a means to improve hydrogen productivity. Biotechnol. Biofuels 8, 19 (2015).
Caldicellulosiruptor	owensensis	DSM 13100
Clostridium	termitidis	ATCC 51846	2.05				37	7.2		cellulose	complex	closed batch	Gomez-Flores, M. et al. Hydrogen production and microbial kinetics of Clostridium termitidis in mono-culture and co-culture with Clostridium beijerinckii on cellulose. AMB Express 7, 84 (2017).
Clostridium	beijerinckii	DSM 1820
Clostridium	beijerinckii	ST1				1.04	37	6.5		sucrose	complex	closed batch	Thi Hoang, V. et al. Hydrogen production by newly isolated Clostridium species from cow rumen in pure- and co-cultures on a broad range of carbon sources. AIMS Energy 6, 846–865 (2018).
Clostridium	bifermentans	ST4
Clostridium	butyricum	ST5
Enterobacter	aerogenes	ATCC 13048				39	33	7		pineapple substrate	complex	closed batch	Abd Jalil, N. K. et al. Biohydrogen Production from Pineapple Biomass Residue using Immobilized Co-culture of Clostridium sporogenes and Enterobacter aerogenes. J. Energy Saf. Technol. JEST 1, (2018).
Clostridium	sporogenes	ATCC 19404
Bacillus	cereus	A1 (CP015727)	1.5	0.25			37			starch			Ma, Z. et al. Dark bio-hydrogen fermentation by an immobilized mixed culture of Bacillus cereus and Brevumdimonas naejangsanensis. Renew. Energy 105, 458–464 (2017).
Brevumdimonas	naejangsanensis	B1 (CP015614)
Escherichia	coli	CECT432	1.26	0.42			37	6.34		glycerol	complex	batch	Maru, B. T. et al. Dark fermentative hydrogen and ethanol production from biodiesel waste glycerol using a co-culture of Escherichia coli and Enterobacter sp. Fuel 186, 375–384 (2016).
Escherichia	coli	CECT434
Enterobacter	cloacae	MCM2/1
Thermatoga	neapolitana	DSM-4359	2.8	0.47		36.02	75	7		glucose	complex	closed batch	Okonkwo, O. et al. Quantitative real-time PCR monitoring dynamics of Thermotoga neapolitana in synthetic co-culture for biohydrogen production. Int. J. Hydrog. Energy 43, 3133–3141 (2018).
Caldicellulosiruptor	saccharolyticus	DSM-8903
Clostridium	beijerinckii	DSM 1820	2				37			glucose	complex	closed batch	Nasr, N. et al. Mono- and co-substrate utilization kinetics using mono- and co-culture of Clostridium beijerinckii and Clostridium saccharoperbutylacetonicum. Bioresour. Technol. 241, 152–160 (2017).
Clostridium	saccharoperbutylacetonicum	DSM 14923
Clostridium	beijerinckii	DSM 1820	1				37			starch	complex	closed batch	Nasr, N. et al. Mono- and co-substrate utilization kinetics using mono- and co-culture of Clostridium beijerinckii and Clostridium saccharoperbutylacetonicum. Bioresour. Technol. 241, 152–160 (2017).
Clostridium	saccharoperbutylacetonicum	DSM 14923
Enterobacter	cloacae	HPC123	3	0.5			37	7		glucose	complex	batch	Patel, S. K. S. et al. Enhancement in hydrogen production by co-cultures of Bacillus and Enterobacter. Int. J. Hydrog. Energy 39, 14663–14668 (2014).
Bacillus	cereus	EGU43
Escherichia	coli	K-12 MG1655	1.65	0.28			37			glucose	complex	closed batch	Patel, S. K. S. et al. Enhancement in hydrogen production by co-cultures of Bacillus and Enterobacter. Int. J. Hydrog. Energy 39, 14663–14668 (2014).
Clostridium	butyricum	DSM2478
Clostridium	cellulolyticum	DSM 5812	1.97				37	7.2		Corn stover	complex	closed batch	Zhang, H. et al. Modular co-culture engineering, a new approach for metabolic engineering. Metab. Eng. 37, 114–121 (2016).
Clostridium	paraputrificum	M-21
Enterobacter	cancerogeous	HG6 2A	1.2	0.2			37			activated carbon		closed batch	Zhang, C. et al. Improvement of Biohydrogen Production from Dark Fermentation by Cocultures and Activated Carbon Immobilization. Energy Fuels 31, 12217–12222 (2017).
Enterobacter	homaechei	83
